# Supplementary material for: Increased Male-Male Mounting Behaviour in Desert Locusts during Infection with an Entomopathogenic Fungus
Source: Sci Rep. 2017 Jul 18;7:5659. doi: 10.1038/s41598-017-05800-4 (PMC5515840; doi:10.1038/s41598-017-05800-4)
Supplement: Supplementary file 1 — Table S1 [file 41598_2017_5800_MOESM1_ESM.xlsx]

## Sheet: Fig. 1a
Locust I.D.	Treatment	Week	MMM freq.
1	control	1	0
2	control	1	0
3	control	1	0
4	control	1	0
5	control	1	0
6	control	1	0
7	control	1	0
8	control	1	0
9	control	1	0
10	control	1	0
11	control	1	0
12	control	1	0
13	infected	1	0
14	infected	1	0
15	infected	1	0
16	infected	1	1
17	infected	1	0
18	infected	1	1
19	infected	1	0
20	infected	1	0
21	infected	1	2
22	infected	1	1
23	infected	1	0
24	infected	1	0
25	infected	1	5
26	infected	1	0
27	infected	1	0
28	infected	1	0
29	infected	1	2
30	infected	1	2
31	infected	1	1
32	infected	1	0
33	infected	1	7
34	infected	1	2
35	infected	1	4
36	infected	1	1
1	control	2	0
2	control	2	0
3	control	2	0
4	control	2	0
5	control	2	0
6	control	2	0
7	control	2	0
8	control	2	0
9	control	2	0
10	control	2	0
11	control	2	1
12	control	2	0
13	infected	2	3
14	infected	2	2
15	infected	2	1
16	infected	2	0
17	infected	2	3
18	infected	2	4
19	infected	2	0
20	infected	2	0
21	infected	2	6
22	infected	2	0
23	infected	2	0
24	infected	2	6
25	infected	2	4
26	infected	2	0
27	infected	2	3
28	infected	2	6
29	infected	2	10
30	infected	2	14
31	infected	2	13
32	infected	2	3
33	infected	2	17
34	infected	2	6
35	infected	2	5
36	infected	2	3
1	control	3	0
2	control	3	1
3	control	3	0
4	control	3	1
5	control	3	0
6	control	3	3
7	control	3	2
8	control	3	0
9	control	3	2
10	control	3	5
11	control	3	1
12	control	3	4
13	infected	3	3
14	infected	3	1
15	infected	3	10
16	infected	3		Missing data. Died during week 3.
17	infected	3	8
18	infected	3	5
19	infected	3	8
20	infected	3	16
21	infected	3	4
22	infected	3	6
23	infected	3	0
24	infected	3	13
25	infected	3	6
26	infected	3	1
27	infected	3	2
28	infected	3	11
29	infected	3	9
30	infected	3	6
31	infected	3	8
32	infected	3	4
33	infected	3	7
34	infected	3	7
35	infected	3	4
36	infected	3		Missing data. Died during week 3.
1	control	4	0
2	control	4	0
3	control	4	0
4	control	4	4
5	control	4	0
6	control	4	4
7	control	4	9
8	control	4	1
9	control	4	8
10	control	4	2
11	control	4	14
12	control	4	9
13	infected	4	11
14	infected	4	0
15	infected	4	5
16	infected	4		Missing data. Died during week 3.
17	infected	4	15
18	infected	4	7
19	infected	4	10
20	infected	4	14
21	infected	4	17
22	infected	4	10
23	infected	4	2
24	infected	4	10
25	infected	4	5
26	infected	4	0
27	infected	4	2
28	infected	4	9
29	infected	4	9
30	infected	4	2
31	infected	4	16
32	infected	4	5
33	infected	4	9
34	infected	4	10
35	infected	4	2
36	infected	4		Missing data. Died during week 3.

## Sheet: Fig. 1b&c
Locust I.D.	Day relative to death	MMM occurrence: binary coded	Total duration of MMM (s)	LN (MMM duration +1)
14	-1
14	-2
14	-3
14	-4
14	-5
14	-6
14	-7
14	-8
14	-9
14	-10
14	-11
14	-12
14	-13
14	-14
14	-15
14	-16
14	-17	0	0	0
14	-18	0	0	0
14	-19	0	0	0
14	-20	0	0	0
14	-21	0	0	0
14	-22	0	0	0
14	-23	0	0	0
14	-24	0	0	0
14	-25	0	0	0
14	-26	0	0	0
14	-27	0	0	0
14	-28	0	0	0
14	-29	1	1	0.693147
14	-30	0	0	0
14	-31	1	31	3.46574
14	-32	0	0	0
14	-33	0	0	0
14	-34	0	0	0
14	-35	0	0	0
14	-36	0	0	0
14	-37	0	0	0
14	-38	0	0	0
14	-39	0	0	0
14	-40	0	0	0
14	-41	0	0	0
14	-42	0	0	0
14	-43	0	0	0
14	-44	0	0	0
14	-45
17	-1
17	-2
17	-3
17	-4
17	-5
17	-6
17	-7
17	-8
17	-9
17	-10
17	-11
17	-12
17	-13
17	-14
17	-15	1	125	4.83628
17	-16	1	50	3.93183
17	-17	1	29	3.4012
17	-18	1	80	4.39445
17	-19	1	178	5.18739
17	-20	1	1	0.693147
17	-21	1	32	3.49651
17	-22	1	3	1.38629
17	-23	1	3	1.38629
17	-24	1	13	2.63906
17	-25	1	31	3.46574
17	-26	1	5	1.79176
17	-27	0	0	0
17	-28	0	0	0
17	-29	0	0	0
17	-30	1	1	0.693147
17	-31	1	1	0.693147
17	-32	1	10	2.3979
17	-33	0	0	0
17	-34	0	0	0
17	-35	0	0	0
17	-36	0	0	0
17	-37	0	0	0
17	-38	0	0	0
17	-39	0	0	0
17	-40	0	0	0
17	-41	0	0	0
17	-42	0	0	0
17	-43
17	-44
17	-45
18	-1
18	-2
18	-3
18	-4
18	-5
18	-6
18	-7
18	-8
18	-9
18	-10
18	-11
18	-12
18	-13
18	-14
18	-15	0	0	0
18	-16	1	27	3.3322
18	-17	0	0	0
18	-18	1	1	0.693147
18	-19	1	24	3.21888
18	-20	1	2	1.09861
18	-21	0	0	0
18	-22	0	0	0
18	-23	0	0	0
18	-24	1	23	3.17805
18	-25	0	0	0
18	-26	0	0	0
18	-27	1	2	1.09861
18	-28	0	0	0
18	-29	1	5	1.79176
18	-30	0	0	0
18	-31	0	0	0
18	-32	0	0	0
18	-33	0	0	0
18	-34	0	0	0
18	-35	1	1	0.693147
18	-36	1	1	0.693147
18	-37	0	0	0
18	-38	0	0	0
18	-39	0	0	0
18	-40	0	0	0
18	-41	0	0	0
18	-42	0	0	0
18	-43
18	-44
18	-45
19	-1
19	-2
19	-3
19	-4
19	-5
19	-6
19	-7	1	10800	9.28739
19	-8	1	10800	9.28739
19	-9	1	1	0.693147
19	-10	1	4201	8.34332
19	-11	1	240	5.4848
19	-12	1	86	4.46591
19	-13	0	0	0
19	-14	1	1	0.693147
19	-15	0	0	0
19	-16	1	2	1.09861
19	-17	1	1	0.693147
19	-18	1	17	2.89037
19	-19	1	1	0.693147
19	-20	1	23	3.17805
19	-21	0	0	0
19	-22	0	0	0
19	-23	0	0	0
19	-24	0	0	0
19	-25	0	0	0
19	-26	0	0	0
19	-27	0	0	0
19	-28	0	0	0
19	-29	0	0	0
19	-30	0	0	0
19	-31	0	0	0
19	-32	0	0	0
19	-33	0	0	0
19	-34	0	0	0
19	-35
19	-36
19	-37
19	-38
19	-39
19	-40
19	-41
19	-42
19	-43
19	-44
19	-45
20	-1
20	-2
20	-3
20	-4
20	-5
20	-6
20	-7
20	-8
20	-9	1	48	3.89182
20	-10	1	11	2.48491
20	-11	1	46	3.85015
20	-12	1	1	0.693147
20	-13	1	18	2.94444
20	-14	1	129	4.86753
20	-15	1	1	0.693147
20	-16	1	90	4.51086
20	-17	0	0	0
20	-18	1	35	3.58352
20	-19	1	171	5.14749
20	-20	1	8	2.19722
20	-21	1	1	0.693147
20	-22	1	21	3.09104
20	-23	0	0	0
20	-24	0	0	0
20	-25	0	0	0
20	-26	0	0	0
20	-27	0	0	0
20	-28	0	0	0
20	-29	0	0	0
20	-30	0	0	0
20	-31	0	0	0
20	-32	0	0	0
20	-33	0	0	0
20	-34	0	0	0
20	-35	0	0	0
20	-36	0	0	0
20	-37
20	-38
20	-39
20	-40
20	-41
20	-42
20	-43
20	-44
20	-45
23	-1
23	-2
23	-3
23	-4
23	-5
23	-6
23	-7
23	-8
23	-9
23	-10
23	-11
23	-12
23	-13
23	-14
23	-15
23	-16	0	0	0
23	-17	0	0	0
23	-18	0	0	0
23	-19	1	2	1.09861
23	-20	0	0	0
23	-21	0	0	0
23	-22	0	0	0
23	-23	0	0	0
23	-24	0	0	0
23	-25	0	0	0
23	-26	0	0	0
23	-27	0	0	0
23	-28	0	0	0
23	-29	0	0	0
23	-30	0	0	0
23	-31	0	0	0
23	-32	0	0	0
23	-33	0	0	0
23	-34	0	0	0
23	-35	0	0	0
23	-36	0	0	0
23	-37	0	0	0
23	-38	0	0	0
23	-39	0	0	0
23	-40	0	0	0
23	-41	0	0	0
23	-42	0	0	0
23	-43	0	0	0
23	-44
23	-45
24	-1
24	-2
24	-3
24	-4
24	-5
24	-6
24	-7
24	-8
24	-9
24	-10
24	-11
24	-12	1	1	0.693147
24	-13	1	3	1.38629
24	-14	0	0	0
24	-15	1	68	4.23411
24	-16	1	1	0.693147
24	-17	1	8	2.19722
24	-18	0	0	0
24	-19	1	75	4.33073
24	-20	1	1	0.693147
24	-21	0	0	0
24	-22	1	47	3.8712
24	-23	1	1	0.693147
24	-24	1	32	3.49651
24	-25	1	7	2.07944
24	-26	1	7	2.07944
24	-27	1	1	0.693147
24	-28	1	3	1.38629
24	-29	0	0	0
24	-30	0	0	0
24	-31	0	0	0
24	-32	0	0	0
24	-33	0	0	0
24	-34	0	0	0
24	-35	0	0	0
24	-36	0	0	0
24	-37	0	0	0
24	-38	0	0	0
24	-39	0	0	0
24	-40
24	-41
24	-42
24	-43
24	-44
24	-45
27	-1
27	-2
27	-3
27	-4
27	-5
27	-6	0	0	0
27	-7	1	134	4.90527
27	-8	0	0	0
27	-9	1	12	2.56495
27	-10	0	0	0
27	-11	0	0	0
27	-12	0	0	0
27	-13	1	1	0.693147
27	-14	0	0	0
27	-15	1	1	0.693147
27	-16	0	0	0
27	-17	0	0	0
27	-18	0	0	0
27	-19	0	0	0
27	-20	0	0	0
27	-21	1	19	2.99573
27	-22	0	0	0
27	-23	0	0	0
27	-24	0	0	0
27	-25	1	3	1.38629
27	-26	1	50	3.93183
27	-27	0	0	0
27	-28	0	0	0
27	-29	0	0	0
27	-30	0	0	0
27	-31	0	0	0
27	-32	0	0	0
27	-33	0	0	0
27	-34
27	-35
27	-36
27	-37
27	-38
27	-39
27	-40
27	-41
27	-42
27	-43
27	-44
27	-45
28	-1
28	-2
28	-3
28	-4
28	-5
28	-6
28	-7
28	-8
28	-9
28	-10
28	-11
28	-12
28	-13
28	-14
28	-15	1	1	0.693147
28	-16	1	2	1.09861
28	-17	1	2	1.09861
28	-18	1	2	1.09861
28	-19	0	0	0
28	-20	1	1	0.693147
28	-21	0	0	0
28	-22	0	0	0
28	-23	1	2	1.09861
28	-24	1	2	1.09861
28	-25	1	1	0.693147
28	-26	1	1	0.693147
28	-27	1	1	0.693147
28	-28	1	23	3.17805
28	-29	1	5	1.79176
28	-30	1	7	2.07944
28	-31	0	0	0
28	-32	0	0	0
28	-33	1	3	1.38629
28	-34	0	0	0
28	-35	0	0	0
28	-36	0	0	0
28	-37	0	0	0
28	-38	0	0	0
28	-39	0	0	0
28	-40	0	0	0
28	-41	0	0	0
28	-42	0	0	0
28	-43
28	-44
28	-45
29	-1
29	-2
29	-3
29	-4
29	-5
29	-6
29	-7	1	2	1.09861
29	-8	1	1	0.693147
29	-9	0	0	0
29	-10	1	9	2.30259
29	-11	1	673	6.51323
29	-12	0	0	0
29	-13	0	0	0
29	-14	0	0	0
29	-15	1	1	0.693147
29	-16	1	2	1.09861
29	-17	0	0	0
29	-18	1	1	0.693147
29	-19	1	250	5.52545
29	-20	1	53	3.98898
29	-21	1	285	5.65599
29	-22	1	19	2.99573
29	-23	1	1	0.693147
29	-24	1	2	1.09861
29	-25	1	30	3.43399
29	-26	1	3	1.38629
29	-27	1	41	3.73767
29	-28	0	0	0
29	-29	0	0	0
29	-30	1	120	4.79579
29	-31	1	1	0.693147
29	-32	0	0	0
29	-33	0	0	0
29	-34	0	0	0
29	-35
29	-36
29	-37
29	-38
29	-39
29	-40
29	-41
29	-42
29	-43
29	-44
29	-45
30	-1
30	-2	1	10800	9.28739
30	-3	0	0	0
30	-4	0	0	0
30	-5	0	0	0
30	-6	0	0	0
30	-7	0	0	0
30	-8	1	10800	9.28739
30	-9	0	0	0
30	-10	1	10800	9.28739
30	-11	1	10800	9.28739
30	-12	1	10800	9.28739
30	-13	1	228	5.43372
30	-14	0	0	0
30	-15	1	2	1.09861
30	-16	1	260	5.56452
30	-17	1	5	1.79176
30	-18	1	37	3.63759
30	-19	1	227	5.42935
30	-20	1	7	2.07944
30	-21	1	1	0.693147
30	-22	0	0	0
30	-23	1	5520	8.61631
30	-24	0	0	0
30	-25	0	0	0
30	-26	0	0	0
30	-27	0	0	0
30	-28	0	0	0
30	-29	1	1	0.693147
30	-30
30	-31
30	-32
30	-33
30	-34
30	-35
30	-36
30	-37
30	-38
30	-39
30	-40
30	-41
30	-42
30	-43
30	-44
30	-45
31	-1
31	-2
31	-3
31	-4
31	-5
31	-6
31	-7
31	-8
31	-9
31	-10
31	-11	1	25	3.2581
31	-12	1	18	2.94444
31	-13	0	0	0
31	-14	1	579	6.36303
31	-15	1	13	2.63906
31	-16	0	0	0
31	-17	1	134	4.90527
31	-18	1	2	1.09861
31	-19	1	1	0.693147
31	-20	0	0	0
31	-21	1	8	2.19722
31	-22	1	6	1.94591
31	-23	1	272	5.60947
31	-24	1	8	2.19722
31	-25	0	0	0
31	-26	1	322	5.77765
31	-27	1	115	4.75359
31	-28	0	0	0
31	-29	1	2	1.09861
31	-30	0	0	0
31	-31	1	38	3.66356
31	-32	0	0	0
31	-33	0	0	0
31	-34	0	0	0
31	-35	1	1	0.693147
31	-36	0	0	0
31	-37
31	-38
31	-39
31	-40
31	-41
31	-42
31	-43
31	-44
31	-45
32	-1
32	-2
32	-3
32	-4
32	-5
32	-6	1	15	2.77259
32	-7	1	16	2.83321
32	-8	0	0	0
32	-9	0	0	0
32	-10	0	0	0
32	-11	1	1	0.693147
32	-12	1	1	0.693147
32	-13	1	1	0.693147
32	-14	0	0	0
32	-15	1	2	1.09861
32	-16	0	0	0
32	-17	0	0	0
32	-18	0	0	0
32	-19	1	1	0.693147
32	-20	1	1	0.693147
32	-21	0	0	0
32	-22	1	1	0.693147
32	-23	0	0	0
32	-24	0	0	0
32	-25	0	0	0
32	-26	1	1	0.693147
32	-27	0	0	0
32	-28	0	0	0
32	-29	0	0	0
32	-30	0	0	0
32	-31	0	0	0
32	-32	0	0	0
32	-33	0	0	0
32	-34
32	-35
32	-36
32	-37
32	-38
32	-39
32	-40
32	-41
32	-42
32	-43
32	-44
32	-45
33	-1
33	-2
33	-3
33	-4
33	-5
33	-6
33	-7	1	1	0.693147
33	-8	1	25	3.2581
33	-9	1	10	2.3979
33	-10	0	0	0
33	-11	1	4	1.60944
33	-12	0	0	0
33	-13	1	1	0.693147
33	-14	0	0	0
33	-15	0	0	0
33	-16	0	0	0
33	-17	1	12	2.56495
33	-18	1	2	1.09861
33	-19	1	4	1.60944
33	-20	1	5	1.79176
33	-21	0	0	0
33	-22	1	151	5.02388
33	-23	1	2	1.09861
33	-24	1	3	1.38629
33	-25	1	13	2.63906
33	-26	1	6	1.94591
33	-27	1	15	2.77259
33	-28	1	6	1.94591
33	-29	1	5	1.79176
33	-30	1	3	1.38629
33	-31	0	0	0
33	-32	1	2	1.09861
33	-33	1	1	0.693147
33	-34	0	0	0
33	-35
33	-36
33	-37
33	-38
33	-39
33	-40
33	-41
33	-42
33	-43
33	-44
33	-45
34	-1
34	-2
34	-3
34	-4	0	0	0
34	-5	1	2	1.09861
34	-6	1	9	2.30259
34	-7	1	1	0.693147
34	-8	1	1	0.693147
34	-9	1	3	1.38629
34	-10	1	3	1.38629
34	-11	0	0	0
34	-12	1	1	0.693147
34	-13	1	3	1.38629
34	-14	1	1	0.693147
34	-15	1	1	0.693147
34	-16	1	1	0.693147
34	-17	0	0	0
34	-18	0	0	0
34	-19	0	0	0
34	-20	1	431	6.06843
34	-21	1	55	4.02535
34	-22	0	0	0
34	-23	1	6	1.94591
34	-24	1	1	0.693147
34	-25	1	1	0.693147
34	-26	0	0	0
34	-27	1	70	4.26268
34	-28	0	0	0
34	-29	0	0	0
34	-30	0	0	0
34	-31	0	0	0
34	-32
34	-33
34	-34
34	-35
34	-36
34	-37
34	-38
34	-39
34	-40
34	-41
34	-42
34	-43
34	-44
34	-45
35	-1	0	0	0
35	-2	0	0	0
35	-3	1	12	2.56495
35	-4	0	0	0
35	-5	0	0	0
35	-6	0	0	0
35	-7	1	1	0.693147
35	-8	1	9048	9.11041
35	-9	0	0	0
35	-10	1	60	4.11087
35	-11	0	0	0
35	-12	0	0	0
35	-13	0	0	0
35	-14	1	135	4.91265
35	-15	1	20	3.04452
35	-16	0	0	0
35	-17	1	40	3.71357
35	-18	1	20	3.04452
35	-19	0	0	0
35	-20	0	0	0
35	-21	1	10	2.3979
35	-22	0	0	0
35	-23	1	75	4.33073
35	-24	1	20	3.04452
35	-25	1	1	0.693147
35	-26	0	0	0
35	-27	0	0	0
35	-28	0	0	0
35	-29
35	-30
35	-31
35	-32
35	-33
35	-34
35	-35
35	-36
35	-37
35	-38
35	-39
35	-40
35	-41
35	-42
35	-43
35	-44
35	-45

## Sheet: Fig. 2
Locust I.D.	Infected focal?	Manipulated male type	Manipulated male has legs?	Manipulated male is mobile?	MMM attempts	MMM successes	P(MMM success)
1	0	1	1	1	0
2	0	1	1	1	0
3	0	1	1	1	0
4	0	1	1	1	1	0	0
6	0	1	1	1	2	2	1
7	0	1	1	1	0
8	0	1	1	1	0
9	0	1	1	1	1	0	0
10	0	1	1	1	2	2	1
11	0	1	1	1	0
12	0	1	1	1	1	0	0
25	0	1	1	1	1	0	0
26	0	1	1	1	0
29	0	1	1	1	1	0	0
30	0	1	1	1	0
31	0	1	1	1	1	0	0
32	0	1	1	1	2	1	0.5
33	0	1	1	1
34	0	1	1	1
35	0	1	1	1	0
36	0	1	1	1	0
1	0	2	0	1	1	1	1
2	0	2	0	1	0
3	0	2	0	1	0
4	0	2	0	1	0
6	0	2	0	1	0
7	0	2	0	1	0
8	0	2	0	1	0
9	0	2	0	1	0
10	0	2	0	1	0
11	0	2	0	1	0
12	0	2	0	1
25	0	2	0	1	0
26	0	2	0	1	1	0	0
29	0	2	0	1	1	1	1
30	0	2	0	1	1	0	0
31	0	2	0	1	0
32	0	2	0	1	0
33	0	2	0	1	1	0	0
34	0	2	0	1	0
35	0	2	0	1	0
36	0	2	0	1	0
1	0	3	1	0	0
2	0	3	1	0	0
3	0	3	1	0	0
4	0	3	1	0
6	0	3	1	0	0
7	0	3	1	0	0
8	0	3	1	0
9	0	3	1	0	0
10	0	3	1	0	1	1	1
11	0	3	1	0	0
12	0	3	1	0	0
25	0	3	1	0	0
26	0	3	1	0	0
29	0	3	1	0	0
30	0	3	1	0	0
31	0	3	1	0	0
32	0	3	1	0	0
33	0	3	1	0	0
34	0	3	1	0	1	1	1
35	0	3	1	0	1	1	1
36	0	3	1	0	0
1	0	4	0	0	0
2	0	4	0	0	0
3	0	4	0	0	0
4	0	4	0	0	0
6	0	4	0	0	1	1	1
7	0	4	0	0	0
8	0	4	0	0	0
9	0	4	0	0	0
10	0	4	0	0
11	0	4	0	0	2	2	1
12	0	4	0	0	1	1	1
25	0	4	0	0	0
26	0	4	0	0	0
29	0	4	0	0	3	3	1
30	0	4	0	0	0
31	0	4	0	0
32	0	4	0	0	0
33	0	4	0	0	1	1	1
34	0	4	0	0	0
35	0	4	0	0	0
36	0	4	0	0
13	1	1	1	1	4	3	0.75
14	1	1	1	1	1	1	1
15	1	1	1	1	1	0	0
16	1	1	1	1	3	1	0.333333
17	1	1	1	1	7	3	0.428571
18	1	1	1	1	5	1	0.2
19	1	1	1	1	0
20	1	1	1	1	0
60	1	1	1	1	2	1	0.5
22	1	1	1	1	1	0	0
23	1	1	1	1	3	1	0.333333
24	1	1	1	1	7	3	0.428571
37	1	1	1	1	3	3	1
38	1	1	1	1	0
39	1	1	1	1	2	0	0
40	1	1	1	1	4	3	0.75
41	1	1	1	1	1	1	1
42	1	1	1	1	6	4	0.666667
55	1	1	1	1	3	1	0.333333
44	1	1	1	1	0
57	1	1	1	1	5	3	0.6
58	1	1	1	1	4	2	0.5
47	1	1	1	1	6	3	0.5
59	1	1	1	1	4	1	0.25
13	1	2	0	1	0
14	1	2	0	1	0
15	1	2	0	1	0
16	1	2	0	1	1	1	1
17	1	2	0	1
18	1	2	0	1	3	3	1
19	1	2	0	1	4	1	0.25
20	1	2	0	1	0
60	1	2	0	1	2	1	0.5
22	1	2	0	1	0
23	1	2	0	1	4	2	0.5
24	1	2	0	1	0
37	1	2	0	1	1	1	1
38	1	2	0	1	0
39	1	2	0	1	6	3	0.5
40	1	2	0	1	0
41	1	2	0	1	2	1	0.5
42	1	2	0	1
55	1	2	0	1
44	1	2	0	1	0
57	1	2	0	1	2	2	1
58	1	2	0	1	1	1	1
47	1	2	0	1	0
59	1	2	0	1	0
13	1	3	1	0	0
14	1	3	1	0	2	2	1
15	1	3	1	0	0
16	1	3	1	0	2	1	0.5
17	1	3	1	0	3	3	1
18	1	3	1	0	0
19	1	3	1	0	0
20	1	3	1	0	0
60	1	3	1	0	6	6	1
22	1	3	1	0	0
23	1	3	1	0	5	5	1
24	1	3	1	0	1	0	0
37	1	3	1	0	0
38	1	3	1	0	1	1	1
39	1	3	1	0	0
40	1	3	1	0	1	1	1
41	1	3	1	0	2	2	1
42	1	3	1	0	0
55	1	3	1	0	7	7	1
44	1	3	1	0
57	1	3	1	0	7	7	1
58	1	3	1	0	13	13	1
47	1	3	1	0	5	5	1
59	1	3	1	0	1	0	0
13	1	4	0	0	0
14	1	4	0	0	0
15	1	4	0	0	4	4	1
16	1	4	0	0
17	1	4	0	0	0
18	1	4	0	0	0
19	1	4	0	0	6	6	1
20	1	4	0	0	0
60	1	4	0	0
22	1	4	0	0	0
23	1	4	0	0	4	4	1
24	1	4	0	0	5	5	1
37	1	4	0	0	2	2	1
38	1	4	0	0	0
39	1	4	0	0	2	2	1
40	1	4	0	0	1	1	1
41	1	4	0	0	2	2	1
42	1	4	0	0	10	10	1
55	1	4	0	0
44	1	4	0	0	3	3	1
57	1	4	0	0	0
58	1	4	0	0	1	1	1
47	1	4	0	0	1	1	1
59	1	4	0	0	1	1	1
